# Supplementary material for: (De)stabilization of Alpha-Synuclein Fibrillary Aggregation by Charged and Uncharged Surfactants
Source: Int J Mol Sci. 2021 Nov 19;22(22):12509. doi: 10.3390/ijms222212509 (PMC8624236; doi:10.3390/ijms222212509)
Supplement: Supplementary file 1 [file ijms-22-12509-s001.zip]

Archive with 1 entries (1 files):
- ijms-1444026-supplementary.pdf
